# Supplementary material for: The Novel Phosphatase Domain Mutations Q171R and Y65S Switch PTEN from Tumor Suppressor to Oncogene
Source: Cells. 2021 Dec 5;10(12):3423. doi: 10.3390/cells10123423 (PMC8700245; doi:10.3390/cells10123423)
Supplement: Supplementary file 1 [file cells-10-03423-s001.zip]

Archive with 1 entries (1 files):
- cells-1487834-supplementary.pdf
